# Supplementary material for: Post-operative immune suppression is mediated via reversible, Interleukin-10 dependent pathways in circulating monocytes following major abdominal surgery
Source: PLoS One. 2018 Sep 13;13(9):e0203795. doi: 10.1371/journal.pone.0203795 (PMC6136775; doi:10.1371/journal.pone.0203795)
Supplement: S1 Raw data — (XLSX) [file pone.0203795.s008.xlsx]

## Sheet: Data
Age	Sex 1:M 2:F	Diabetes (1:Yes 0:No)	Current Smoking (1:Yes 0:No)	Smoking History Current+Previous (1:Yes 0:No)	Duration of operation (minutes)	Type of operation by specialty 1.Gen.Surg 2.Upper GI 3.Colorectal 4.HBP 5.HBP+Colorectal 6.GS+Colorectal	1:Open 2:Scopic	ASA	Cancer 1:Yes 0:No	Pre-op immunosuppressed 1.Yes 0.No	0:None 1:Preop chemo 2: Preop RTX 3:Both (within 6 months)	Post op Infection 1:Yes 0:No	Post op days of infection	Site of infection 1:Blood 2:Resp 3:UTI 4:GI 5:Line 6:Wound 7:Diarrhoea(C.Diff) 8:Abdo 9:>1 source 10.Other	Total days in hospital	Total WBC 0h	Neutro 0h	Lymph 0h	Mono 0h	Eos 0h	Total WBC 24h	Neutro 24h	Lymph 24hr	Mono 24h	Eos 24h	Total WBC 48h	Neutro 48h	Lymph 48hr	Mono 48h	Eos 48h	IL10 Mean Conc 0H (pg/ml)	IL10 Mean Conc 24H (pg/ml)	IL10 Mean Conc 48H (pg/ml)	IL10 Conc 24/0	IL10 Conc 48/0	IL10 Conc 48/24	T-Bet 0h	T-Bet 24h	T-Bet 48h	T-Bet 24/0h	T-Bet 48/0h	T-Bet 48/24h	TNF 0h	TNF 2h	TNF 24h	TNF 48h	TNF 2/0h	TNF 24/0h	TNF 24/2h
66	1	1	1	1	120	1	1	2	1	0	0	1	30	10	7	6.7	3.6	2.3	0.5	0.2																	0.0187138	0.00652445	0.00951754	0.348644	0.508585	1.45875	0.00572683	0.0094441	0.0045103	0.00600605	1.6491	0.787574	0.477579
64	1	0	1	1	325	4	1	3	1	0	0	0			10	7.1	5	1.5	0.4	0.1	14.6	12.3	1.5	0.9	0	13.1	9.8	2.2	0.8	0.3							0.0219234	0.00969121	0.0172479	0.442049	0.786734	1.77975	0.00805827	0.00271032	0.00402435	0.0062877	0.33634	0.499406	1.48482
86	1	0	0	0	180	2	1	3	1	0	0	0			14	4.6	0.6	1.9	2.1	0	9.6	7.9	1.3	0.5	0	15.9	12.1	2.4	1.3	0							0.0105451	0.00965667	0.00669811	0.915752	0.635189	0.693625	0.00215519	0.00100114	0.00288879	0.00298178	0.464525	1.34039	2.88551
46	1	0	1	1	390	4	1	2	1	0	0	0			10	5.3	3.1	1.6	0.4	0.1	8.8	7	1.1	0.6	0	9.7	9.7	1.2	0.8	0.1							0.0155541	0.00828246	0.00312393	0.532494	0.200843	0.377174	0.00491568		0.00208436	0.00428333		0.424022
47	2	0	0	0	120	3	2	2	1	0	0	0			4	3.4	1.9	1	0.4	0.1	8	6.5	0.9	0.6	0	5.9	4.7	0.5	0.6	0.1							0.0696663	0.00475408	0.00906743	0.0682407	0.130155	1.9073	0.0113872	0.00136133	0.00676852	0.0104325	0.119549	0.594398	4.972
58	1	1	1	1	240	4	1		0	0	0	1	11	6	5	9.5	6.7	2.2	0.6	0.1	15	13.1	1.2	0.8	0	13.5	12	0.7	0.8	0	0.962	17.692	1.342	18.3909	1.39501	0.0758535	0.0195973	0.00295228	0.00380271	0.150647	0.194042	1.28806	0.00737447	0.00986568	0.00273756	0.00610256	1.33782	0.371222	0.277483
65	1	0	0	1	160	2	1	2	1			0			6	3.7	2.1	0.9	0.5	0.1	6.9	5.2	1	0.6	0.1	6.9	5.2	0.9	0.5	0.3	0.444	2.69	2.69	6.05856	6.05856	1	0.0177704	0.00912031	0.0232652	0.513229	1.30921	2.55092	0.00673347		0.00752122	0.0124092		1.11699
62	1	0	0	0	145	2	1		1	0	0	1	16	8	6	8.2	4.1	3.6	0.4	0.1	8.5	5.4	2.4	0.7	0	7.3	4.9	1.8	0.6	0.1	0.65	7.992	0.982	12.2954	1.51077	0.122873	0.0552323	0.0159253	0.0320275	0.288332	0.579869	2.01111	0.0267747	0.00717634	0.0106398	0.0142715	0.268027	0.397385	1.48263
48	1	0	1	0	280	3	2	2	0	0	0	0			8	5.9	3.2	1.9	0.5	0.1	11	8.1	1.3	1.5	0						0.042	1.888	1.694	44.9524	40.3333	0.897246	0.0123599	0.00951335	0.00784137	0.769695	0.634421	0.824249	0.00775374		0.013256	0.00928192		1.70962
59	1	0	0	0	310	2	1	3	1	0	0	0			7	6.2	3.2	2.2	0.6	0.2	11	8.9	1.3	0.8	0						5.788	2.142	1.568	0.370076	0.270905	0.732026	0.0246879	0.00871777	0.0250639	0.35312	1.01523	2.87504	0.00328825	0.00299766	0.00305203	0.0049737	0.911628	0.92816	1.01814
71	1	0	0	1	220	2	1	3	1	1	1	0			14	8.1	5.2	2.3	0.6	0.1	12.9	11.4	0.9	0.6	0	9	6.9	1.4	0.7	0	0.982		2.376		2.41955		0.0441027	0.0115353	0.0176337	0.261556	0.399833	1.52867	0.00648613	0.00281752	0.0030477	0.00825795	0.434392	0.46988	1.0817
64	1	0	0	0	180	3	2		1	0	0	0			4	5.8	3.4	1.6	0.6	0.2	12.6	10.6	1.1	0.9	0						0.338						0.0228541						0.0122221
68	1	0	0	1	85	2	1	2	0	0	0	1	1	6	7	11.4	6.8	3.3	1.1	0.1	10.3	8.1	1.2	0.9	0	12.6	9.5	1.8	1.4	0	0.352	4.812	0.672	13.6705	1.90909	0.139651	0.0316343	0.0208246	0.00827639	0.658292	0.261627	0.397433	0.0097285	0.00643042	0.0091215	0.00544483	0.660987	0.937606	1.41849
70	1	0	1	1	120	2	2	3	1	0	0	0			2	8.3	5.8	1.5	0.8	0.2	11.4	9.2	1.1	1.1	0	7.4	5.2	1.5	0.7	0.1	0.396	2.764	1.31	6.9798	3.30808	0.473951	0.017206	0.00818713	0.0143926	0.47583	0.836488	1.75795	0.00908636	0.00221424	0.00500881	0.00733624	0.243688	0.551245	2.26209
75	1	0	0	1		3	1	3	0	0	0	0			17	4	3.3	0.4	0.3	0	14.1	13.4	0.4	0.3	0	12.8	12.3	0.4	0.1	0	3.316	4.348	7.438	1.31122	2.24306	1.71067	0.0040748	0.00101328	0.00233093	0.24867	0.572034	2.30038	0.0030721	0.00229628	0.00187802	0.0027352	0.747462	0.611315	0.817854
61	1	1	0	0	325	3	2	2	1	0	0	0			9	7.5	5.6	1.2	0.7	0.1	7.3	5.7	1.1	0.5	0						0.564	2.511	1.872	4.45213	3.31915	0.74552	0.0139327	0.0139484	0.0100136	1.00113	0.718713	0.717903	0.00647842	0.00381473	0.00844319	0.00773064	0.588836	1.30328	2.21331
70	2	0	0	1	245	3	1	3	0	0	0	1	10	8	16	7.8	4.1	3	0.6	0.2	8.6	7.1	1.1	0.4	0	9.6	7.9	1.2	0.5	0	0.352	5.708	1.932	16.2159	5.48864	0.338472	0.0316834	0.00669424	0.00663771	0.211285	0.209501	0.991556	0.0096113		0.00324603	0.00390018		0.33773
79	1	1	0	1	220	2	1	3	1	1	1	1	7	9	13	9.6	6.3	1.9	1	0.3	15.8	13.7	0.8	1.3	0	13.8	11.3	1.2	1.2	0	1.944	3.581	1.66	1.84208	0.853909	0.463558	0.0115453	0.00335349	0.00535768	0.290464	0.464058	1.59764	0.0032459	0.00285385	0.00207185	0.00333869	0.879216	0.638297	0.725985
72	2	0	0	0	315	3	1	3	1	1	0	1	16	6	11	6.9	4.9	1.1	0.8	0.1	10.2	9.5	0.2	0.5	0	7.1	5.8	0.7	0.6	0	1.438	3.65		2.53825			0.0152412	0.0036435		0.239056			0.0018776	0.00182517	0.00390337		0.972078	2.07892	2.13864
66	2	1	0	1	290	4	1	2	1	0	0	0			8	8.4	6.7	1	0.5	0.2	8.1	6.9	0.7	0.4	0	10	7.6	1.4	0.7	0.3	0.9	2.504		2.78222			0.0173648	0.00619185		0.356574			0.00803396	0.00389228	0.00542442		0.484479	0.675187	1.39364
61	2	0	0	1	215	3	2	1	1	1	1	0			8	4	2.2	1.3	0.4	0.1	8.3	5.8	1.7	0.7	0						0.794	0.718	1.164	0.904282	1.46599	1.62117	0.00330146	0.00335458	0.00428457	1.01609	1.29778	1.27723	0.00465062	0.00180279	0.00349505	0.00519171	0.387644	0.751523	1.93869
57	2	0	0	0	90	2	1	2	1	0	0	0			17	7.6	4.4	2.4	0.6	0.2	11.6	9	1.5	0.9	0.1	9.2	6.2	1.9	0.7	0.3	0.982	1.064		1.0835			0.0107696	0.0142247		1.32082			0.00457599		0.00510622			1.11587
63	2	0	0	0	180	3	2	2	0	0	0	1	5	6	3	6.2	3.1	2.4	0.6	0.2						8.2	5.6	2	0.6	0.1	0.11	0.544	0.566	4.94545	5.14545	1.04044	0.0218204	0.00679459	0.00595641	0.311387	0.272974	0.87664	0.00661678	0.00174748	0.00461213	0.00962661	0.264098	0.697035	2.63931
66	1	0	0	0	300	4	1	2	0	0	0	0			9	6.7	4.5	1.5	0.7	0.1	14.5	12.3	0.9	1.3	0	10.5	7.5	1.7	1.3	0	0.016	3.996	0.942	249.75	58.875	0.235736	0.0099499	0.0046469	0.00898371	0.467029	0.902895	1.93327	0.0062248	0.00167224	0.00500466	0.00740311	0.268641	0.803988	2.9928
78	2	0	0	1	180	3	1	3	0	0	0	1	12	3	14	7.6	6	1	0.5	0.2	4.5	3.4	0.8	0.2	0	2.5	2	0.2	0.2	0.1	0.418	3.956	10.302	9.46411	24.6459	2.60415	0.016832	0.0107999	0.00855711	0.641633	0.508384	0.792329	0.00758153		0.00606011	0.00547427		0.799325
49	1	0	0	0	175	3	1	1	0	0	0	1	18	6	9	6.4	4.1	1.8	0.4	0	10.4	8.7	1	0.6	0	13.2	11.6	0.8	0.9	0	0.376						0.0285883						0.00612392
52	1	0	0	0	100	3	1	2	0	0	0	1	13	6	6	7.2	3.9	2.2	0.7	0.4	10	8	1.1	0.9	0	7.6	5	1.7	0.8	0.2	1.629		2.642		1.62185		0.0141642	0.00598776	0.00451953	0.42274	0.319082	0.754795	0.00410275	0.0024453	0.00486765	0.00641448	0.596015	1.18644	1.99061
66	1	0	1	1	470	4	1	2	0	0	0	1	0	8	17	11.2	8.1	2.1	0.9	0.1	22.3	20.1	1.1	1.1	0	22	18.9	1.5	1.5	0	0.746	5.238	2.898	7.02145	3.88472	0.553265	0.00630817	0.00244038	0.00185636	0.38686	0.294279	0.760686	0.00522714	0.0024595	0.00343848	0.00272842	0.470526	0.657814	1.39804
68	2	0	0	1	220	3	2	2	1	0	0	1	7	8	15	8.2	4.5	2.7	0.6	0.4	9.4	8.4	0.5	0.6	0	12.8	10.5	1.5	0.9	0	0.659	10.669		16.1897			0.0276569	0.00401963		0.145339			0.00565281		0.0031924			0.564746
77	2	0	0	0	100	3	2	2	0	0	0	0			5	7.9	4.3	2.5	0.5	0.6	14.9	11.2	2.2	1.2	0.1	7.9	5.1	1.7	0.6	0.5	0.787	2.165	2.606	2.75095	3.31131	1.2037	0.0259178	0.0123814	0.00551249	0.477717	0.212691	0.445224	0.0083633		0.00793984	0.00774227		0.949367
76	1	1	1	1	235	3	2	2	1	0	0	0			6	8.7	6.5	1.4	0.6	0.2	9.4	7.9	0.8	0.8	0						0.738	3.766	2.258	5.10298	3.05962	0.599575	0.00767057	0.00381428		0.497262			0.00474217	0.00335898	0.00296722		0.70832	0.625708	0.883369
73	1	1	0	1	145	2	1	2	1	0	0	0			8	5.9	3	2.1	0.5	0.2	11.3	9	1.2	1	0	7.4	5	1.6	0.7	0.1	0.354	9.73	1.164	27.4859	3.28814	0.11963	0.0278694	0.00768512	0.0135848	0.275754	0.487445	1.76768	0.00942891	0.00686716	0.00476964	0.0105602	0.728309	0.505853	0.694558
82	1	0	0	0	295	3	1	2	1	1	2	1	3	9	11	4.9	3.2	1.2	0.5	0						4.4	3.1	0.6	0.6	0	0.482	2.072	1.612	4.29876	3.3444	0.777992	0.00829729	0.0265987	0.00486449	3.20571	0.586274	0.182884	0.0047378	0.00315931	0.0127473	0.00319464	0.66683	2.69056	4.03485
80	1	0	0	0	120	2	1	4	0	0	0	1	5	9	4	7	4	2.2	0.4	0.3	8.4	6.2	1.7	0.6	0						0.68	0.818		1.20294			0.00933863	0.00434578		0.465355			0.00788326	0.00393177	0.00654519		0.498749	0.830265	1.66469
65	1	0	0	0	360	4	1	2	1	0	0	1	2	6	14	7.7	3.7	3.2	0.6	0.2	14.3	11.2	2.3	1	0	12.2	9.3	1.8	1	0	0.264	21.17	8.49	80.1894	32.1591	0.401039	0.0154257	0.0121511	0.00918122	0.787722	0.595191	0.755585	0.00434387		0.00334403	0.00515801		0.769829
64	1	1	0	0	420	4	1	2	1	0	0	0			9	6	3.5	1.4	0.5	0.6	14.7	12.6	1	1	0	11.4	9.2	1.1	1	0.1	1.337	7.731	4.937	5.78235	3.6926	0.638598	0.0121174	0.0100069	0.00544491	0.825832	0.449348	0.544115	0.00581921		0.0097084	0.00633779		1.66834
56	1	0	1	1	320	2	1	2	0	0	0	1	14	6	7	7.2	4.6	1.8	0.5	0.2	12.1	10.6	0.6	0.8	0	7	5.1	1.1	0.6	0.1	0.98	5.21	4.498	5.31633	4.5898	0.86334	0.063257	0.00549085	0.00744486	0.0868022	0.117692	1.35587	0.00863425	0.00438626	0.00445269	0.00347931	0.508007	0.515701	1.01515
58	1	0	1	1	230	3	2	1	0	0	0	0			5	10.7	8	1.7	0.7	0.2	12	8.9	1.8	1.2	0	8.8	6.1	1.8	0.9	0.2	0.563	1.005	1.17	1.78508	2.07815	1.16418	0.0164843	0.0051448	0.00874538	0.312103	0.530527	1.69985	0.00952276	0.00218137	0.0042509	0.00426329	0.22907	0.446394	1.94872
47	1	0	1	1	130	3	1	2	0	0	0	1	6	3	2	10.1	7.3	1.8	0.9	0.1	11.5	8.9	1.7	0.9	0	11.8	8.7	1.9	1.3	0	1.856	2.41		1.29849			0.0206414	0.0106611		0.516495			0.00483003		0.00467543			0.967992
68	2	0	0	0	130	1	1	2	1	0	0	1	10	3	61	7.3	4.4	1.8	0.7	0.5											0.799	3.643		4.55945			0.0379002	0.00993056		0.262019			0.0187894		0.00633491			0.337153
61	2	0	0	1	485	5	1	2	1	0	0	0			31	10.5	6.5	2.5	1.1	0.4	14.2	12.2	1	1	0	22.9	18.5	2.3	1.8	0.2	1.264	7.514	12.1	5.94462	9.57278	1.61033	0.00510613	0.00297054	0.00206985	0.581759	0.405366	0.696793	0.00671758		0.0100505	0.00718468		1.49615
81	1	0	1	1	235	4	1	2	1	0	0	0			7	10.6	8.2	1.1	1.2	0.2	19.1	17.2	0.6	1.3	0	18.2	14.9	1.5	1.6	0.2	1.526	10.66	3.626	6.98558	2.37615	0.34015	0.00566327	0.00454646	0.00268661	0.802798	0.474391	0.590922	0.00544037		0.00509935	0.00399518		0.937318
80	1	0	0	0	240	2	1		1	0	0	1	7	3	60	9.5	7.2	1.6	0.7	0	13.7	12.6	0.4	0.5	0	16	14.6	0.6	0.8	0	0.234	10.122	4.792	43.2564	20.4786	0.473424	0.00539193	0.00287809	0.00157476	0.533777	0.292058	0.547153	0.00573461		0.00330778	0.00603731		0.576809
72	2	0	0	1	155	1	1	3	1	0	0	0			6	10.9	7	3.3	0.5	0.1	11.9	10.6	1	0.4	0						0.806						0.0164888						0.00802541
60	2	0	0	0	90	4	1	3	0	0	0	0			7	7.6	4.4	2.6	0.5	0.5	12.2	9.6	1.7	0.9	0	8.2	5.1	2.3	0.7	0.1	0.894						0.0269155	0.0124388		0.462144			0.00652857	0.00205969	0.00568349		0.315489	0.870557	2.75939
79	1	0	0	0	144	2	1	3	1	0	0	0			9	7.6	5.5	1.2	0.8	0	15	12.9	0.9	1.2	0	9.4	7.9	0.5	1	0		3.274	8.308			2.53757	0.0251467	0.0219769	0.00575972	0.87395	0.229045	0.26208	0.0103603	0.0019611	0.0062186	0.00398046	0.18929	0.600234	3.17097
85	1	0	0	0	217	5	1	3	1	0	0	0			7	10.9	8.1	1.5	1	0.3	13.8	12.1	0.8	0.8	0						0.98	12.818	21.152	13.0796	21.5837	1.65018	0.0130014	0.00321294	0.00189502	0.247122	0.145755	0.589809	0.0138867	0.00240365	0.0036084	0.0061435	0.17309	0.259846	1.50122
68	2	0	0	1	180	1	1	2	1	0	0	0			4	10.6	5	3.7	0.6	1.2	13.2	11.9	1.1	0.4	0						1.268	2.518	2.068	1.9858	1.63091	0.821287	0.0157362	0.00456144	0.00329847	0.289869	0.209611	0.723122	0.00709035		0.00217021	0.00593504		0.306079
61	1	0	1	1	265	1	1		0	0	0	1	16	6	6	7.6	5.1	2.1	0.4	0.1	8.4	6.6	1.1	0.8	0	7.2	5	1.3	0.6	0.2	1.338	5.085	2.127	3.80045	1.58969	0.418289	0.0237316	0.00974476	0.0085227	0.410624	0.359129	0.874593	0.0121215	0.00651564	0.0081991	0.00771394	0.537528	0.67641	1.25837
79	2	0	0	0	180	3	1	2	0	0	0	1	9	3	9	7.6	4.8	1.9	0.6	0.2	10.1	7.5	1.3	1.1	0.1	10	7.7	1.1	1	0.2	0.266	7.548	3.782	28.3759	14.218	0.50106	0.0154607	0.00449718	0.00815776	0.290878	0.527644	1.81397	0.0070899		0.00500117	0.00983035		0.705393
75	2	1	0	0	430	4	1		1	0	0	1	10	6	12	11.1	8.5	1.6	0.9	0.1	12.8	10.6	1.4	0.8	0	14.4	11.7	1.8	1	0.1	4.788	5.674	1.308	1.18505	0.273183	0.230525	0.0126048	0.00891162	0.0111868	0.707001	0.887504	1.25531	0.00632154	0.00301742	0.00428773	0.00565115	0.477324	0.678273	1.42099
62	1	0	0	0	830	3	1		1	1	1	1	11	9	63	5.3	3.2	1.3	0.6	0.2	6.7	5.8	0.4	0.5	0	8.7	7	0.7	1	0	1.824	11.268	5.362	6.17763	2.93969	0.475861	0.0155436	0.00674342	0.00774061	0.43384	0.497994	1.14788	0.00855994	0.00515187	0.00517355	0.00621095	0.601859	0.604392	1.00421
67	1	0	0	1	410	3	1	2	1	0	0	0			26	5.4	3.3	1.7	0.3	0.1	10.4	9.2	0.5	0.7	0	9.8	8.5	0.7	0.6	0	0.716	2.25		3.14246			0.00290936	0.0261044		8.97258			0.00362502		0.0163993			4.52392
55	1	0	0	0	115	3	2	3	1	0	0	0			6	10.7	6.3	3.7	0.5	0.1	11.4	7.3	3.3	0.7	0.1	12.3	7.6	3.8	0.7	0.1	0.256	2.864	0.842	11.1875	3.28906	0.293994	0.0443355	0.0254742	0.0189952	0.574577	0.428441	0.745663	0.00894156		0.00918846	0.00771607		1.02761
56	1	0	0	1	190	4	1	3	1	0	0	0			12	12.7	8	3	1.1	0.5	19.1	17.4	1	0.8	0						0.938	4.564	1.758	4.86567	1.8742	0.385188	0.0150062	0.00904684	0.00690631	0.602875	0.460232	0.763394	0.00921002		0.00704418	0.00518093		0.764838
48	1	0	0	0	150	3	1		0	0	0	0			9	6.6	4	2.2	0.4	0.1						11.8	9.8	1.1	0.7	0.2	0.398		1.266		3.1809		0.0246547		0.00735983		0.298517		0.00928077			0.00554576
67	2	0	0	1	200	3	1	3	0	0	0	0			11	11.2	5.9	4	0.8	0.4						11.5	7.1	3.1	1.2	0.1	1.154	3.058	1.664	2.64991	1.44194	0.544147	0.0336987	0.0102112	0.016515	0.303015	0.490079	1.61735	0.00783409	0.00292298	0.00645126	0.0110762	0.37311	0.823485	2.20708
52	2	0	0	1	380	3	2	2	1	1	2	0			8	4.9	2.2	1	0.4	1.2	5.5	4.7	0.2	0.6	0	6	4	0.6	0.6	0.8	0.89	3.658	2.202	4.11011	2.47416	0.601968	0.0114135	0.00290012	0.00207058	0.254096	0.181415	0.713964	0.00664715		0.00837749	0.00421998		1.26031
62	1	0	0	1	155	3	2	2	1	0	0	0			5	8	5.4	1.9	0.5	0.2	12.5	9.6	1.9	0.9	0.1						0.646		1.294		2.0031		0.0161522		0.0074229		0.45956		0.00665157			0.00699046
71	1	1	0	1	256	4	1	2	1	0	0	0			7	11.9	10	1	1	0						11.8	7.9	2.2	1.5	0.1	1.348	1.998	1.776	1.4822	1.31751	0.888889	0.0130595	0.00652187	0.0128046	0.499395	0.980478	1.96333	0.00538344	0.00177408	0.00398398	0.00811319	0.329544	0.740044	2.24566
71	2	0	0	0	205	1	1	2	0	0	0	1	11	8	15	4.5	2.4	1.6	0.4	0.2	12.2	10.6	0.6	1	0	10.8	8	1.8	0.9	0	0.322	4.266	4.89	13.2484	15.1863	1.14627	0.0249861	0.00485627	0.00400181	0.194359	0.160162	0.824049	0.00933364	0.00277626	0.00442158	0.00305261	0.297447	0.473725	1.59264
52	1	1	1	1	280	4	1	2	0	0	0	1	22	9	93	9.7	7.3	1.7	0.5	0.1	9.2	7.5	1.2	0.6	0	16.3	15.2	0.7	0.5	0	0.662	17.34		26.1934			0.00675614	0.00248638		0.368018			0.00468843		0.0021433			0.457147
46	1	0	0	1	240	3	1	2	1	1	1	0			11	17.1	13	2.6	1.5	0	17	13.3	1.7	2	0	15.8	11.4	2.5	1.9	0	1.476	1.696	2.222	1.14905	1.50542	1.31014	0.00361346	0.00572357	0.00979222	1.58396	2.70993	1.71086	0.00123033		0.00382035	0.00701731		3.10515
59	2	0	0	1	262	3	2	1	0	0	0	1	7	6	10	5.6	3.4	1.6	0.4	0.1											0.532	6.098	1.932	11.4624	3.63158	0.316825	0.00858973	0.0029902	0.00382853	0.348113	0.44571	1.28036	0.00658658		0.00585126	0.00671136		0.888362
64	1	0	0	0	335	4	1	3	1	0	0	0			10	5.5	3.2	1.7	0.5	0.1	9.1	8.3	0.4	0.5	0	10.5	8.5	1.2	0.7	0.1	1.084	4.292	6.542	3.95941	6.03506	1.52423	0.0181777	0.00907141	0.0101482	0.499041	0.558279	1.1187	0.00916395		0.00238723	0.00491592		0.260502
74	1	0	0	0	400	3	2	2	1	1	2	1	10	9	14	7.6	6.2	1	0.5	0	7.9	7	0.3	0.6	0	10.6	9.5	0.3	0.7	0	0.998						0.00596154		0.00537535		0.901671		0.0038147	0.0029569		0.00552828	0.775134
55	2	0	0	0	390	3	1	4	1	0	0	1		9	16	7.4	4.8	2	0.5	0.1						10.9	9.5	0.3	1	0	2.356	11.012	4.726	4.67402	2.00594	0.429168	0.0202493	0.00858793	0.00891886	0.42411	0.440453	1.03853	0.00553154		0.00683668	0.00612477		1.23595
84	2	0	0	0	190	3	2	4	1	0	0	1	8	9	21	10.3	7	2	0.9	0.4	18.4	5.6	1.5	1.3	0	18.2	15.1	1.8	1.3	0	1.274	1.778	3.068	1.3956	2.40816	1.72553	0.0197168	0.00615782	0.0130868	0.312313	0.663737	2.12523	0.00654011	0.00134599	0.00342786	0.006019	0.205806	0.52413	2.54672
64	1	0	0	0	200	3	2	2	1	0	0	0			4	9.4	5.6	2.6	0.8	0.4	16.3	13.4	1.8	1.1	0	11.7	9	1.8	0.8	0.1	0.264	0.942	1.312	3.56818	4.9697	1.39278	0.0211629	0.0139473	0.01748	0.659047	0.825974	1.25329	0.00593496		0.00611296	0.00916832		1.02999
59	2	0	0	0	90	3	2	2	1	0	0	0			3	8.9	5.3	2.8	0.7	0.1	9.4	6.4	2.3	0.8	0						0.026	0.42		16.1538			0.0289539	0.0199405		0.688698			0.0063634	0.00362776	0.00440966		0.570098	0.692971	1.21553
61	1	0	0	1	305	3	1	2	1	1	3	1	2	3	11	5.5	3.3	0.9	1	0.3	10.6	8.5	0.7	1.5	0	10.6	8.7	0.8	1.1	0	0.478	2.79	2.235	5.83682	4.67573	0.801075	0.0130924	0.00236206	0.00197845	0.180415	0.151115	0.837594	0.00797138	0.00371912	0.00362761	0.00548949	0.466559	0.45508	0.975396
52	2	0	0	1	90	3	1	2	1	1	1	0			7	5.3	3.6	1.2	0.5	0	5.1	3.5	1	0.6	0						2.781	2.012		0.723481			0.0482749						0.030557
70	2	0	0	0	145	3	1	3	1	0	0	0			5	4.9	3.3	1.1	0.3	0.1	6.9	5.5	0.9	0.6	0	6	4.7	0.8	0.5	0	1.769	3.243	2.345	1.83324	1.32561	0.723096	0.0116553	0.00612989	0.00698944	0.52593	0.599678	1.14022	0.00968176	0.00194661	0.00610668	0.00947592	0.20106	0.630741	3.13708
66	1	0	0	1	195	3	1	3	1	0	0	0			8	7.9	4.9	2.3	0.6	0.1	8.2	6.8	0.8	0.7	0	9.3	7.3	1.1	0.8	0	1.201	7.706	4.073	6.41632	3.39134	0.528549	0.0148277	0.0104204	0.00455562	0.702767	0.307238	0.437183	0.00868549		0.00898928	0.00571788		1.03498
60	1	1	0	0	205	2	1	2	1	1	1	0			7	7.3	3.7	2.5	0.7	0.4	8.1	5.7	1.6	0.7	0.1	6.3	4	1.4	0.8	0.1	0.2	2.686	0.586	13.43	2.93	0.218168	0.0155292	0.00780659	0.00696232	0.502703	0.448336	0.891851	0.00895699		0.00481771	0.00672144		0.537872
81	2	0	0	0	150	5	1	3	1	0	0	1	5	9	29	7.6	5.2	1.4	0.8	0.2	18.9	16.6	1.1	1.1	0	20.3	18.3	1	1.2	0	1.652	7.806	14.757	4.72518	8.93281	1.89047	0.00898196	0.00311209	0.00272772	0.346483	0.303689	0.876491	0.00487169	0.00249455	0.00221616	0.00228555	0.51205	0.454905	0.8884
72	2	0	0	1	105	2	1	3	0	0	0	1	10	9	21	17.1	15.4	0.9	0.9	0.2	14.8	13	1	0.7	0	12.6	11	0.8	0.8	0	0.9585	5.763	1.728	6.01252	1.80282	0.299844	0.00304539	0.000762546		0.250394			0.00196599	0.00278701	0.00366114		1.41761	1.86224	1.31364
57	1	0	0	0	83	2	1	1	1	0	0	0			5	5.9	3.1	1.9	0.5	0.4											0.274	3.81	9.016	13.9051	32.9051	2.3664	0.0453245	0.0116433	0.00656073	0.256887	0.14475	0.563479	0.0155376		0.00702046	0.0059345		0.451837
65	1	1	0	1	220	3	2	2	1	0	0	0			5	9.1	5.4	2.7	0.7	0.2	12.1	9.4	1.3	1.2	0						0.284	1.6	3.758	5.6338	13.2324	2.34875	0.0130094	0.0104647	0.00905393	0.80439	0.695951	0.865191	0.00653042	0.00305333	0.00761904	0.0088095	0.467555	1.1667	2.49532
79	2	0	0	0	120	4	1	2	1			0			12	13.3	10.9	1.7	0.5	0	16.9	15	1	0.8	0	18.1	15.4	1.4	1.1	0.2	1.368	19.637	6.98	14.3545	5.10234	0.355451	0.00976419	0.00371244	0.00319255	0.380209	0.326965	0.859961	0.00247249	0.00213243	0.00352867	0.0037373	0.862461	1.42717	1.65476
53	2	0	0	1	170	4	1		0	0	0	0			8	8.3	5.1	2.4	0.5	0.2	9.8	8.1	1	0.7	0	10.3	8.5	1	0.7	0	0.532	16.098	1.914	30.2594	3.59774	0.118897	0.0294708	0.00633985	0.00410386	0.215123	0.139252	0.647312	0.0122375		0.00490384	0.00631697		0.400722
51	1	0	0	0	310	2	2	2	1	0	0	0			41	8.9	7.9	0.6	0.4	0	10.1	9.2	0.3	0.6	0	10.7	9.5	0.6	0.5	0	0.794	4.737	2.889	5.96599	3.63854	0.60988	0.00512367	0.00189275	0.00252014	0.369413	0.491863	1.33147	0.00762227		0.00358018	0.00273906		0.4697
72	1	0	0	0	75	2	2	2	1	0	0	0			6	6.7	3.2	2.5	0.4	0.5	7.5	5.8	1.3	0.5	0						1.084	1.876	1.832	1.73063	1.69004	0.976546	0.0274952	0.00975925	0.0114249	0.354944	0.415525	1.17068	0.0121653	0.00236095	0.00689181	0.0112774	0.194072	0.566513	2.91909
72	1	0	0	1	270	4	1	2	1	0	0	1	2	6	16	10.5	6.7	2.8	0.7	0.2	17.2	15.3	0.9	1.2	0	16.6	14.6	1	1.2	0	1.862	9.2	5.226	4.94092	2.80666	0.568043	0.00497328	0.00233226	0.00139145	0.468957	0.279786	0.596612	0.00634219		0.00272459	0.00251734		0.429598
58	1	0	0	1	315	2	2	2	1	1	1	0			12	4.9	2.7	1.7	0.4	0	9.4	8.4	0.4	0.7	0	8	6.6	0.8	0.6	0	0.538	4.662	2.304	8.66543	4.28253	0.494208	0.0148923		0.00160839		0.108002		0.00951858			0.00220926
64	1	0	0	0	175	6	1	3	0	0	0	1	3	9	20	6	3.4	2	0.5	0.2	10.3	8.3	1	0.9	0	9.6	7.4	1.2	1	0.1	1.034	5.126	4.448	4.95745	4.30174	0.867733	0.0280304	0.00674133	7.22334	0.240501	257.697	1071.5	0.00954873	0.00313288	0.00477988	0.0169717	0.328094	0.500578	1.52572
77	1	0	0	1	240	4	1	2	1	0	0	0			17	6	4.6	0.8	0.5	0.1	14.4	13.1	0.4	0.9	0	12.6	11.2	0.6	0.8	0	1.084	13.002	3.89	11.9945	3.58856	0.299185	0.0107808	0.00273852	0.00463674	0.254018	0.430091	1.69315	0.00673274		0.00240625	0.00383873		0.357396
65	2	0	0	0	130	4	1	2	0	0	0	0			7	7.4	4.1	2.6	0.5	0.1	13.3	10.4	1.3	1.5	0	11.9	8.6	2.1	1.1	0	0.627	2.402	3.004	3.83094	4.79107	1.25062	0.0225208	0.0102963	0.0101732	0.457191	0.451725	0.988045	0.00939648	0.00369718	0.00578257	0.00692981	0.393465	0.615397	1.56405
51	2	0	0	0	280	3	2	2	1	0	0	1	9	6	9	5	3.1	1.2	0.5	0.2	14.1	11.7	1	1.4	0	8.5	6.1	1.4	0.9	0.1		5.481	2.285			0.416895	0.0147576	0.00391507	0.00684178	0.265293	0.463612	1.74755	0.00886312		0.00531681	0.00559021		0.599881
54	2	0	0	1	325	3	2	2	1	1	1	0			4	6.3	3.3	2.2	0.7	0.1	10.8	8.4	1.2	1.2	0						0.92	2.072		2.25217			0.01613	0.0134435		0.833451			0.00875527		0.0114242			1.30484
60	1	0	1	1	620	4	1	2	1	0	0	0			9	6.1	3.7	1.5	0.8	0.1	8.4	6.4	1.4	0.6	0	9.7	7.5	1.4	0.8	0.2	1.308	5.308		4.0581			0.0304745	0.00920255		0.301976			0.00833717		0.00458152			0.54953
47	1	0	0	1	80	3	1	3	0	0	0	0			6	8.7	8	0.3	0.3	0											1.483	1.731	1.756	1.16723	1.18409	1.01444	0.000762917	0.000673231	0.0017027	0.882443	2.23183	2.52915	0.0085325	0.00472346	0.00818635	0.0188832	0.553584	0.959431	1.73313
62	1	0	0	0	425	3	2	2	1	0	0	0			5	7.4	4.2	2.7	0.4	0.1	10.3	8.9	1	0.4	0						1.63	7.636	7.558	4.68466	4.63681	0.989785	0.0405213	0.0160973	0.0172534	0.397256	0.425787	1.07182	0.010144	0.00626974	0.00958207	0.00658972	0.618072	0.944602	1.5283
81	1	1	0	0	325	4	1	2	0	0	0	1	8	9	49	5.6	3.6	1.2	0.7	0.1	13.9	12.2	0.4	1.3	0	10.7	8.5	0.9	1.4	0							0.234646	0.00571591	0.00520772	0.0243597	0.0221939	0.911091	0.122362	0.00805271	0.00948668	0.0105474	0.0658107	0.0775298	1.17807
51	2	0	1	1	280	3	2	2	0	0	0	0			3	8.7	5.1	3	0.5	0.1	9.7	5.8	3	0.9	0.1						0.518	1.422	1.068	2.74517	2.06178	0.751055	0.0133034	0.00600228	0.0164683	0.451183	1.2379	2.74368	0.00723388		0.00859768	0.01262		1.18853
74	2	0	1	1	195	2	1	1	1	0	0	0			6	6.4	4.3	1.3	0.7	0.1	12	10.4	0.7	0.7	0	8.5	6.7	1.1	0.5	0.2	0.436	2.528	1.614	5.79817	3.70183	0.638449	0.0127941	0.00219181	0.00250164	0.171315	0.195532	1.14136	0.010416	0.003538	0.00437511	0.00441931	0.33967	0.420038	1.23661
60	1	0	1	1	255	2	2	2	0	0	0	1	5	3	9	8.2	4.7	2.6	0.7	0.2	15.9	14	0.8	1.1	0						0.49	1.654	1.654	3.37551	3.37551	1	0.0235287	0.00468057	0.00458537	0.198931	0.194885	0.979662	0.0120542		0.00545994	0.00687212		0.452949
46	1	0	1	1	300	1	1	2	0	0	0	0			26	9	6	1.8	0.8	0.3	7.8	6.2	0.9	0.7	0	6.1	4.5	1	0.5	0.1	1.572	2.49	2.456	1.58397	1.56234	0.986345	0.00953995	0.00531361	0.00528854	0.556985	0.554357	0.995283	0.00619453	0.00421348	0.0125279	0.0109014	0.680194	2.02241	2.97329
48	2	0	1	1	180	3	1	1	0	0	0	0			6	9.2	6.2	2.4	0.5	0.2	11.4	9.1	1.4	0.8	0	9.6	7.7	1.2	0.6	0.1	0.088	2.354		26.75			0.0120325	0.00708514	0.00951872	0.588836	0.791087	1.34348	0.00788617		0.0086269	0.00659447		1.09393
56	2	0	1	1	60	3	1	2	0	0	0	0			6	7.7	5.2	1.9	0.4	0.3	10.8	8.6	1.2	0.9	0.1	11.4	8.4	1.6	1	0.3	3.734	3.186	2.892	0.85324	0.774505	0.907721	0.00521485		0.00266794		0.511604		0.00229583			0.0050052
80	2	0	0	0	60	2	1	2	0	0	0	0			5	4.7	2.9	1.3	0.5	0						11.4	9.7	0.9	0.9	0	0.3225	9.1095		28.2465			0.0226479	0.00435166		0.192144			0.00822142		0.0033642			0.4092
64	2	0	0	1	195	4	1	2	1	1	1	0			10	4.4	2.9	0.7	0.6	0.2	13.8	12.1	0.7	1	0	9.2	7.7	0.6	0.7	0.2	1.39	2.686	1.41	1.93237	1.01439	0.524944	0.00837041	0.00511429	0.00618658	0.610996	0.739101	1.20967	0.0089888	0.00584586	0.00752902	0.00821739	0.65035	0.8376	1.28792
47	1	0	0	1	300	4	1	2	1	0	0	1	3	2	14	17.7	14.9	1.2	1.2	0.4	17	15	1.4	0.5	0	13.4	10.5	2.1	0.8	0	2.764	3.42	2.4	1.23734	0.868307	0.701754	0.0209742	0.0181334	0.0175248	0.864557	0.835541	0.966438	0.0066298	0.00139103	0.00342395	0.00462632	0.209814	0.516448	2.46145
59	2	0	0	0	390	4	1	2	1	0	0	1	11	8	12	8.4	5.8	1.9	0.6	0.1	11.4	10.6	0.6	0.2	0	14.7	12.5	1.3	0.9	0	1.54	8.128	11.422	5.27792	7.41688	1.40527	0.0193923	0.00260631	0.00385112	0.134399	0.19859	1.47761	0.00742086		0.00405752	0.00346521		0.546772
65	1	0	0	0	570	4	1	2	0	0	0	0			9	9.5	6.7	2	0.7	0.1	14.4	12.8	0.9	0.9	0	14.3	12	1.1	1.1	0	0.558	4.73	1.654	8.4767	2.96416	0.349683	0.0132546	0.0108733	0.00175184	0.820342	0.132168	0.161114	0.0139794	0.00496154	0.00471063	0.00434506	0.354918	0.336969	0.949429
59	2	0	1	1	175	3	1	3	1	0	0	0			7	7.3	3.4	0.7	0.5	2.6	8.1	5.6	0.7	0.6	1.1	7.4	4	0.9	0.6	1.9	1.036	3.09	1.47	2.98263	1.41892	0.475728	0.00799089	0.00836786	0.00772054	1.04717	0.966168	0.922642	0.00558	0.00400375	0.00833263	0.00694819	0.717518	1.4933	2.08121
87	1	1	0	1	150	2	1	3	1	0	0	0			9	21.5	:18.3	1.5	1.7	0	18.1	16.1	0.9	1.1	0	15.9	12.9	1.6	1	0.5	0.3	1.208	1.76	4.02667	5.86667	1.45695	0.00652511	0.0040664	0.00811231	0.623192	1.24324	1.99496	0.00608095	0.00188941	0.00329809	0.00465753	0.31071	0.542365	1.74556
65	2	0	0	1	90	3	2	3	0	0	0	0			2	6.6	4.3	1.7	0.4	0.2											0.535	5.787		10.8168			0.0210571						0.00710842
79	2	0	0	0	210	3	2	2	0	0	0	0			4	7.4	5.6	1.1	0.7	0.1	8.9	6.4	1.4	1	0.2	6.1	3.5	1.6	0.7	0.2	0.85	2.074	1.63	2.44	1.91765	0.785921	0.0135031	0.00641633	0.0231984	0.475174	1.718	3.61552	0.00683755		0.00597458	0.00960177		0.873791
85	1	1	0	1	295	2	1	3	1	0	0	1	13	9	33	5.8	3.2	1.9	0.5	0.2	17.5	15.4	0.9	1.2	0	9.6	7.2	1.3	1	0.1	1.014	2.914	2.356	2.87377	2.32347	0.808511	0.0384201	0.00999205	0.014073	0.260073	0.366293	1.40842	0.0148087		0.0058617	0.00888771		0.395828
62	2	1	1	1	390	4	1	2	1	0	0	1	10	6	17	9.6	6.4	2.2	0.6	0.4	11.1	8.2	2	0.9	0	11.6	8.4	2.1	0.8	0.3	0.264						0.0128377						0.00551283
60	2	0	0	0	270	4	1	1	0	0	0	0			5	5.4	2.8	2	0.5	0.1	16.3	15	0.5	1	0						0.5505	3.964	2.372	7.20073	4.30881	0.598385	0.0689411	0.00234323	0.0077944	0.0339889	0.113059	3.32635	0.0206229		0.00318624	0.00938092		0.1545
78	1	1	0	1	325	4	1	3	1	0	0	0			12	8.9	4.9	2.8	0.8	0.4	19.4	16.5	1.4	1.6	0	15.1	11.2	2.4	1.5	0	0.61	2.744	2.996	4.49836	4.91148	1.09184	0.0938025	0.0161321	0.0118478	0.17198	0.126305	0.734421	0.0172566		0.00779309	0.00500624		0.4516
52	1	0	0	0	240	4	1	2	1	0	0	1	3	9	26	6.8	4.9	1.1	0.6	0.2	15.1	13.7	0.5	0.9	0	16.8	15.1	0.7	0.8	0	0.264	8.26	6.646	31.2879	25.1742	0.8046	0.01376	0.00282848	0.00140594	0.205559	0.102176	0.497064	0.00734275		0.00413433	0.00334549		0.56305
66	1	0	1	1	220	3	2		1	0	0	1	3	6	8	6.05	3.59	1.74	0.45	0.23						4.86	9.43	1	0.51	0.02							0.0234228	0.00544594	0.00585571	0.232506	0.25	1.07524	0.00711119		0.00459786	0.00266397		0.646567
71	1	0	0	1	120	1	1		1	1	1	0			4	3.69	2.2	1.05	0.35	0.35	6.85	5.4	0.66	0.78	0	4.59	3.27	0.88	0.38	0.05							0.0292141	0.00601307	0.018515	0.205828	0.63377	3.07913	0.010164		0.00465045	0.00964538		0.457541
50	1	1	0	0	180	2	2		0	0	0	0			2	7.03	3.78	2.39	0.56	0.25	8.16	6.4	1.09	0.65	0.01												0.0335901	0.0126067	0.0157773	0.375311	0.469702	1.2515	0.0159763		0.00711943	0.011097		0.445625
50	1	1	0	1	140	2	1		0	0	0	0			2	6.97	4.98	1.48	0.4	0.11	8.25	5.57	1.93	0.69	0.05	8.77	7.14	1.01	0.56	0.05							0.0108809	0.00828928	0.00444578	0.761823	0.408587	0.536329	0.00766528		0.00965301	0.00676854		1.25932
77	1	0	0	0		1	1		1	0	0	0			14	7.52	3.93	2.58	0.83	0.1	10.13	8.53	0.92	0.66	0	8.97	6.84	1.16	0.78	0.16							0.0227263	0.00703875	0.0064121	0.309718	0.282144	0.910971	0.0075568		0.00685169	0.00650041		0.906692
													9
[truncated: 43 more columns]

## Sheet: HLA-DR
ID		CTSS
		0HR	24HR	24HR + GM-CSF	24HR + INFy	0HR Fc Block	24HR Fc Block	24HR Fc Block anti IL-10	24HR Fc BlockControl Ig
1		1	0.324146	0.178818	0.80654	1	0.477632	0.72586	0.430065
2		1	0.397695	0.491053	3.88835	1	1.49628	1.26641	0.686211
3		1	0.0525197	0.0634233	0.201701	1	1.86103	1.2161	0.785435
4		1	0.249252	0.275711	0.275554	1	1.0955	0.82656	0.772993
5		1	0.516408	0.155727	1.04254	1	1.17388	1.33756	2.1448
6		1	0.158997	0.138679	1.52784	1	0.81914	1.57771	0.71197
7		1	0.379734	0.253899	2.52884	1	0.812255	2.46821	0.774974
8		1	17.801	0.403561	4.61597	1	1.00946	1.17045	1.23525
9		1	0.342548	0.149606	0.544168	1	0.584563	2.23973	0.469528
10		1	0.264179	0.218715	0.989248	1	5.48452	19.1378	1.30863
11		1	0.231757	0.214132	1.17617	1	0.265342	0.952351	0.525466
12		1	0.349017	0.229237	1.36085	1	1.63108	1.39734	1.26663
		HLA-DR alpha
		0HR	24HR	24HR + GM-CSF	24HR + INFy	0HR Fc Block	24HR Fc Block	24HR Fc Block anti IL-10	24HR Fc BlockControl Ig
1		1	0.0361838	0.114427	0.548681	1	0.51357	0.733787	0.237067
2		1	1.09601	0.485911	2.99857	1	0.961609	1.02783	0.560026
3		1	0.0544955	0.0768171	0.232357	1	0.991478	1.1232	0.522775
4		1	0.151672	0.333391	0.214909	1	0.597432	0.723529	0.387086
5		1	0.426587	0.321822	1.42871	1	0.770714	0.859741	0.897866
6		1	0.121222	0.146488	0.803765	1	1.51938	3.57636	2.51497
7		1	0.174884	0.164561	1.30697	1	0.992414		0.990671
8		1	10.4966	0.490762	3.03327	1	1.14754	1.24524	1.44311
9		1	0.147726	0.163355	0.372605	1	0.751387	2.26201	0.625351
10		1	0.161022	0.184798	0.450881	1	1.51583	5.59505	0.337656
11		1	0.73327	0.956193	3.86094	1	0.478723	0.495996	0.356486
12		1	0.976247	0.868725	5.28393	1	1.89172	1.77639	1.51764
		IL-10
		0HR	24HR	24HR + GM-CSF	24HR + INFy	0HR Fc Block	24HR Fc Block	24HR Fc Block anti IL-10	24HR Fc BlockControl Ig
1		1	0.440039	4.07183	4.59131	1	1.06094	2.13359	1.29514
2		1	8.00874	4.94595	14.8609	1	1.25308	1.71386	0.533398
3		1	0.510545	0.125589	0.095718	1	0.824849	1.30742	0.725935
4		1	2.67156	1.44256	#DIV/0!	1	1.77915	1.24245	0.782905
5		1	1.04455	0.142733	0.141385	1	1.39732	1.58601	2.09692
6		1	4.02833	0.403068	0.458843	1	0.358164	1.22674	0.532809
7		1	1.93338	2.44752	1.15943	1	1.66894		1.00114
8		1	87.5106	2.54613	1.12788	1	2.08394	2.00838	1.68188
9		1	1.91582	0.189031	0.637699	1	0.880574	6.26536	1.15468
10		1	3.25503	0.135429	1.1806	1	2.52406	9.97222	0.843315
11		1	1.32668	0.549138	0.260442	1	1.6034	2.04033	1.04162
12		1	3.51529	1.02624	3.31027	1	1.34386	2.89904	4.23855
		INFy
		0HR	24HR	24HR + GM-CSF	24HR + INFy	0HR Fc Block	24HR Fc Block	24HR Fc Block anti IL-10	24HR Fc BlockControl Ig
1		1	0.863618	1.02896	15.4136	1	8.85899		0.516055
2		1	1.06892	0.192606	7.22679	1	6.80388	3.69185	1.28447
3		1	0.0261625	0.0714787	1.69435	1	0.164185
4		1	0.359505	0.206736
5						1	0.384463	1.4927	0.851691
6		1		0.133527	0.196639	1		29.0752
7		1	0.167385	0.351304	2.53316	1	1.69435		0.655957
8		1	8.20896	0.656975	1.05154	1	1.59716	0.430537
9		1		0.0518003
10		1	9.19948	0.412208
11		1			0.825752	1
12		1	0.204952	0.17214	0.198355	1			1.50573
		MARCH1
		0HR	24HR	24HR + GM-CSF	24HR + INFy	0HR Fc Block	24HR Fc Block	24HR Fc Block anti IL-10	24HR Fc BlockControl Ig
1		1	0.0447914	0.047391	0.45567	1	2.46688	2.37179	0.862088
2		1	2.031	0.348629	4.51634	1	1.53108	5.85516	0.734308
3		1	0.0210883	0.102769	0.615509	1	0.350165		0.0895971
4		1	0.134374	0.391626		1		1.993	0.321705
5		1	0.303872	0.117809	0.896591	1	1.1831	0.707841	1.58756
6		1	0.358147	0.118	1.28759	1	1.32551	1.12273	0.798653
7		1	0.0934481	0.112823	1.41897	1	1.38301		0.643844
8		1	32.378	0.728073	10.6008	1	0.791201	0.412292	1.06235
9		1	0.222381	0.134199	0.428163	1
10		1	0.603697	0.211331	1.31271
11		1	0.351017	0.398657	0.363008	1	3.26741	0.125872	0.225656
12		1	0.523721	0.144867	1.80561	1	0.791324	1.18019	0.964612
		SOCS3
		0HR	24HR	24HR + GM-CSF	24HR + INFy	0HR Fc Block	24HR Fc Block	24HR Fc Block anti IL-10	24HR Fc BlockControl Ig
1		1	0.582792	0.448565	0.82779	1	0.603193	0.318335	0.344091
2		1	0.819533	0.692975	2.28012	1	1.66921	0.689228	0.44363
3		1	0.252452	0.282086	0.480821	1	1.58404	1.16503	0.752809
4		1	0.918333	1.24586	0.601978	1	1.25684	0.754604	0.642597
5		1	1.12373	0.474336	1.45585	1	1.07627	0.876948	1.39796
6		1	0.948025	0.281142	0.996669	1	0.647639	0.976325	0.523075
7		1	0.726627	0.780188	1.74499	1	1.4254	4.67099	0.961761
8		1	14.1947	0.428477	1.36999	1	0.740692	0.556303	0.662377
9		1	0.677762	0.41491	0.789162	1	0.436624	1.01739	0.271228
10		1	0.274006	0.270453	0.487662	1	1.35014	5.19589	0.478707
11		1	0.628305	2.7534	5.54052	1	0.36712	0.367042	0.211003
12		1	0.476934	0.208504	1.01596	1	1.91754	1.12857	1.42674
		0HR	24HR	24HR + GM-CSF	24HR + INFy	0HR Fc Block	24HR Fc Block	24HR Fc Block anti IL-10	24HR Fc BlockControl Ig
1		1	0.340503	0.451249	1.07727	1	1.15385	0.527895	0.473605
2		1	0.865042	0.461101	1.97543	1	1.28838	0.753077	0.595066
3		1	0.0423207	0.043855	0.121596	1	1.15359	0.77364	0.700975
4		1	0.158131	0.140072	0.142264	1	1.8521	1.58347	1.16308
5		1	0.594927	0.300863	0.793439	1	1.00199	0.898871	2.13702
6		1	0.868963	0.43376	1.73386	1	0.568064	1.27812	0.816343
7		1	1.67117	0.401866	0.653841	1	0.773039	328.641	3.70555
8		1	18.0322	0.379948	0.794385	1	2.49754	0.615109	0.924481
9		1	0.231337	0.165856	0.565	1	0.63643	1.88046	0.486818
10		1	0.199461	0.224992	0.695164	1	1.53872	4.77356	0.449891
11		1	0.650551	0.297461	1.17434	1	1.50219	1.3337	0.959153
12		1	4.97769	0.881378	4.99876	1	1.06932	1.13886	1.36821

## Sheet: HLA-DR_ext_int
	Pre-op internal	24h internal	Pre-op external	24h external
1	132225	73569	71863	33545
2	109891	66488	66214	30610
3	157376	43649	71246	26910
4	81606	108284	73297	79410
5	6741	1838	10017	7330
6	3077	2487	17981	9666
7	5760	3505	24048	11241
8	5643	4849	14717	8882
9	43630	17526	18378	11190
10	32511	35973	17317	23409
11	30485	13205	19922	11923
12	29029	9005	18930	9181
